# Supplementary material for: Functional Polyglycidol-Based Block Copolymers for DNA Complexation
Source: Int J Mol Sci. 2021 Sep 4;22(17):9606. doi: 10.3390/ijms22179606 (PMC8431755; doi:10.3390/ijms22179606)
Supplement: Supplementary file 1 [file ijms-22-09606-s001.zip]

Archive with 1 entries (1 files):
- ijms-1334851-supplementary.pdf
